# Supplementary material for: High-Grade Pleomorphic Sarcomas Treated with Immune Checkpoint Blockade: The MD Anderson Cancer Center Experience
Source: Cancers (Basel). 2024 May 1;16(9):1763. doi: 10.3390/cancers16091763 (PMC11083765; doi:10.3390/cancers16091763)
Supplement: Supplementary file 1 [file cancers-16-01763-s001.zip]

Archive with 1 entries (1 files):
- cancers-2948488-supplementary.pdf
